# Supplementary material for: The FDA-Approved Drug Pyrvinium Selectively Targets ER+ Breast Cancer Cells with High INPP4B Expression
Source: Cancers (Basel). 2022 Dec 26;15(1):135. doi: 10.3390/cancers15010135 (PMC9817693; doi:10.3390/cancers15010135)
Supplement: Supplementary file 1 [file cancers-15-00135-s001.zip]

Archive with 3 entries (2 files):
- cancers-2025205_Supplementary_Materials.docx.pdf
- __MACOSX/
- __MACOSX/._cancers-2025205_Supplementary_Materials.docx.pdf
